# Supplementary material for: Transcriptomic Profiling Uncovers Molecular Basis for Sugar and Acid Metabolism in Two Pomegranate (Punica granatum) Varieties
Source: Foods. 2025 May 15;14(10):1755. doi: 10.3390/foods14101755 (PMC12111560; doi:10.3390/foods14101755)
Supplement: Supplementary file 1 [file foods-14-01755-s001.zip]

Archive with 2 entries (2 files):
- supplementary Figures S1-S4.pdf
- Tables S1-S10.xlsx
