# Supplementary material for: Transcriptomic Profiling Uncovers Molecular Basis for Sugar and Acid Metabolism in Two Pomegranate (Punica granatum) Varieties
Source: Foods. 2025 May 15;14(10):1755. doi: 10.3390/foods14101755 (PMC12111560; doi:10.3390/foods14101755)
Supplement: Supplementary file 1 [file foods-14-01755-s001.zip › Tables S1-S10.xlsx]

## Sheet: Table S1
Table S1. Real-time PCR primers
Gene name	Forward primer（5’-3’）	Reverse primer（5’-3’）	Fragment size（bp）
Actin	TGCCCTTCCACATGCTATCC	TCCCGTTCAGCAGTAGTTGT	114
ADH1	TTGGGACTTCCACCTTCAGC	TCGCCCCAAGACCTGTAGAA	126
ERF062	TTCAAGTGCCTTCCTGCACA	TTCCCTGCTGGGCTATGTTG	114
ICL	TCTCCGTGCCTTCAATGATAATG	CGGGTCAGCTTGAACCTCTC	100
ME1	TGATGGTGAGCGGATCTTGG	TTGTTATCGGCAAGCAAGCTG	125
PDC4	GTGCTGGACCAAGAAGGTCT	GGGAACCCCATTCGAGTAGC	146
SS	GATTGGGAATGGAGTTGAGT	GTAGCAGTGAACTTGGAGAA	106

## Sheet: Table S2
Table S2. Content of soluble sugars and organic acid components
variety	stage	fructose content (mg/mL)	glucose content (mg/mL)	sucrose content (mg/mL)	citrate content (mg/mL)	malate content (mg/mL)
Azadi	S1	19.9806	19.9606	21.3678	2.47633	12.518
	S1	19.1796	19.1604	21.4112	2.48733	12.0017
	S1	19.4563	19.4369	21.8134	2.33367	12.1373
Azadi	S2	23.2427	23.2195	22.0416	3.22	8.78967
	S2	23.0243	23.0012	21.0417	2.93567	7.82467
	S2	23.4903	23.4668	25.4218	2.72667	7.81733
Azadi	S3	29.5777	29.5481	24.1393	2.65333	4.786
	S3	27.7573	27.7295	28.2259	2.47033	4.43567
	S3	28.835	28.8061	27.7259	2.915	5.06433
Azadi	S4	31.6311	31.5994	28.3672	3.36433	5.34267
	S4	31.7913	31.7595	28.0411	3.30867	5.277
	S4	31.2961	31.2648	27.8563	3.286	5.23633
Azadi	S5	33.7718	33.7381	28.9432	2.82767	5.13
	S5	36.0146	35.9785	28.7041	2.91367	6.19033
	S5	36.8592	36.8224	28.5411	3.07933	6.06567
Azadi	S6	35.1699	35.1347	28.715	2.289	5.171
	S6	39.2767	39.2374	29.3453	2.361	5.22367
	S6	34.1214	34.0872	29.1823	1.93467	4.63733
Sharp Velvet	S1	10.4417	10.4313	10.8795	97.6713	7.40367
	S1	7.17961	7.17243	9.17314	107.653	7.936
	S1	9.85922	9.84936	11.3469	106.639	7.83467
Sharp Velvet	S2	19.034	19.0149	20.6396	102.762	5.76933
	S2	19.8495	19.8297	19.3571	102.551	5.81267
	S2	18.8301	18.8113	20.3461	105.033	6.016
Sharp Velvet	S3	28.3835	28.3551	28.0085	89.4147	6.21867
	S3	26.7524	26.7257	27.3999	91.6803	6.01033
	S3	25.5728	25.5472	27.3346	95.009	6.11933
Sharp Velvet	S4	35.6359	35.6003	29.2149	43.6727	4.34267
	S4	35.5777	35.5421	29.204	45.8287	4.65
	S4	35.2864	35.2511	26.7586	48.8423	4.73633
Sharp Velvet	S5	35.6068	35.5712	29.3888	57.6573	4.44033
	S5	35.3592	35.3239	29.3671	60.5927	4.66567
	S5	36.1456	36.1095	29.5627	60.505	6.395
Sharp Velvet	S6	39.5097	39.4702	29.4975	38.8603	4.70533
	S6	39.2039	39.1647	29.7149	39.1457	4.73
	S6	38.4029	38.3645	29.3779	39.4217	4.39333

## Sheet: Table S3
Table S3. Sequencing quality assessment in 18 sample
Sample	RawDatas a	Clean data b	Q30 c	Total mapped d	Uniquely mapped e
A90-1	39868378	39749348	94.78	38891304 (98.03%)	37743779 (95.14%)
A90-2	43052300	42924506	93.58	42048929 (98.10%)	40813297 (95.21%)
A90-3	41782202	41649452	94.35	40742841 (97.95%)	39532601 (95.04%)
A120-1	36893464	36766584	94.7	36020977 (98.13%)	34928056 (95.15%)
A120-2	41866918	41724834	94.96	40800313 (98.00%)	39541535 (94.98%)
A120-3	42976862	42820510	93.94	41698997 (97.55%)	40404893 (94.52%)
A135-1	38826008	38706492	94.58	37906988 (98.11%)	36742014 (95.09%)
A135-2	37131612	37003586	94.1	36112921 (97.81%)	35012749 (94.83%)
A135-3	45148284	45007366	94.49	43999028 (97.93%)	42594353 (94.81%)
S90-1	44986870	44853176	94.17	43925734 (98.09%)	42710812 (95.38%)
S90-2	46792174	46645156	94.03	45649279 (98.00%)	44365029 (95.25%)
S90-3	35974050	35865920	94.51	35089530 (97.99%)	34116954 (95.27%)
S120-1	38909108	38771766	94.34	37857441 (97.81%)	36724349 (94.89%)
S120-2	47725018	47579698	93.99	46584160 (98.07%)	45179092 (95.11%)
S120-3	46067890	45928816	93.84	44874183 (97.91%)	43534187 (94.99%)
S135-1	39986128	39848828	93.92	38920404 (97.92%)	37748259 (94.97%)
S135-2	36666194	36549650	93.94	35751635 (98.02%)	34672667 (95.06%)
S135-3	36027226	35909640	94.45	35153653 (98.12%)	34091931 (95.16%)
Note: A:Azadi pomegranate; S:Sharp Velvet pomegranate
a. The original sequencing reads counts.
b. Number of reads after filtering (see Material and Methord for details).
c. Percentages of bases whose correct base recognition rates are greater than 99.9% in total bases.
d. Total number of reads that can be mapped to the reference genome.
e. The subset of total mapped reads align to only one specific location in the reference genome without ambiguity.

## Sheet: Table S4
	Table S4. GO terms of total DEGs
GO ID (level1)	GO Term (level1)	GO ID (level2)	GO Term (level2)	Gene Number	Gene List
GO:0003674	Molecular Function	GO:0000988	transcription factor activity, protein binding	71	ncbi_116187120(MYB123),ncbi_116187201(MYB2),ncbi_116187288(RAX3),ncbi_116187572(LNG1),ncbi_116187732(TAF2),ncbi_116187755(BT1),ncbi_116188125(L6),ncbi_116188398(EFL3),ncbi_116189339(Rrp1b),ncbi_116192514(HEI10),ncbi_116192630(MYB1),ncbi_116193448(MYB123),ncbi_116193510(SAG101),ncbi_116193524(EFL3),ncbi_116193953(MYB1),ncbi_116193972(BBX21),ncbi_116194604(MYB36),ncbi_116194652(MYB306),ncbi_1161949…
GO:0003674	Molecular Function	GO:0001071	nucleic acid binding transcription factor activity	445	MSTRG.4744(WRI1),MSTRG.8096(IDD11),ncbi_116186947(PTL),ncbi_116187013(WRKY70),ncbi_116187025(DREB3),ncbi_116187053(SMD1B),ncbi_116187069(ERF003),ncbi_116187096(ERF.C.3),ncbi_116187120(MYB123),ncbi_116187172(HAT14),ncbi_116187194(MADS9),ncbi_116187200(RBE),ncbi_116187201(MYB2),ncbi_116187239(ERF012),ncbi_116187286(GATA22),ncbi_116187288(RAX3),ncbi_116187323(ABI4),ncbi_116187362(At1g14600),ncbi_116…
GO:0003674	Molecular Function	GO:0003824	catalytic activity	3675	MSTRG.10297(UGT85A24),MSTRG.10328(LECRK92),MSTRG.10445(SKP1B),MSTRG.10990(Zadh2),MSTRG.11462(GLPK),MSTRG.11489(MET),MSTRG.11886(At5g53970),MSTRG.12064(SKP1B),MSTRG.12762(PRCP),MSTRG.12982(OST4A),MSTRG.13010(AOP1.2),MSTRG.1338(ECHIA),MSTRG.13423(--),MSTRG.13567(At5g38940),MSTRG.13742(OVA2),MSTRG.13776(TIMPA),MSTRG.13953(DBR1),MSTRG.13996(NDB2),MSTRG.14068(MET1A),MSTRG.14182(GSTU5),MSTRG.14187(AHA9…
GO:0003674	Molecular Function	GO:0004871	signal transducer activity	130	MSTRG.14377(--),ncbi_116187302(BET12),ncbi_116187420(PERK1),ncbi_116187426(ALE2),ncbi_116187668(PBL7),ncbi_116188130(PERK15),ncbi_116188231(AHK5),ncbi_116188516(PERK9),ncbi_116188546(GR1),ncbi_116188953(ARR9),ncbi_116189361(MKK6),ncbi_116192069(GLR2.8),ncbi_116192275(At2g42960),ncbi_116192506(CEPR1),ncbi_116192598(PTI1),ncbi_116193181(--),ncbi_116193824(NPK1),ncbi_116194055(ARR21),ncbi_116194343(…
GO:0003674	Molecular Function	GO:0005198	structural molecule activity	127	MSTRG.14460(UBQ9),MSTRG.19167(RPL7AB),MSTRG.6362(RPL40A),ncbi_116187071(LBD11),ncbi_116187226(--),ncbi_116187292(ITN1),ncbi_116187420(PERK1),ncbi_116187554(RPS23),ncbi_116188022(CLPB1),ncbi_116188041(SPD1),ncbi_116188047(SPD1),ncbi_116188130(PERK15),ncbi_116188359(At2g40290),ncbi_116188430(CLPB3),ncbi_116188562(EDR4),ncbi_116188657(RPL19C),ncbi_116189412(--),ncbi_116189425(AP1),ncbi_116189634(RPL…
GO:0003674	Molecular Function	GO:0005215	transporter activity	755	MSTRG.10189(VATE),MSTRG.11986(DTX40),MSTRG.14372(PUP1),MSTRG.14958(OEP16),MSTRG.17507(NHX1),MSTRG.17615(PIP1-2),MSTRG.18019(POT10),MSTRG.18020(POT10),MSTRG.18661(ABCC3),MSTRG.20111(ST3),MSTRG.21203(NHX2),MSTRG.3904(PHT4,5),MSTRG.6536(HEX6),MSTRG.6895(At1g67300),MSTRG.702(AAP7),ncbi_116187114(MIK2),ncbi_116187136(DTX42),ncbi_116187162(NRAMP5),ncbi_116187164(YML018C),ncbi_116187196(PAXIP1),ncbi_116…
GO:0003674	Molecular Function	GO:0005488	binding	3950	MSTRG.10328(LECRK92),MSTRG.10439(--),MSTRG.10445(SKP1B),MSTRG.11462(GLPK),MSTRG.11489(MET),MSTRG.12064(SKP1B),MSTRG.13010(AOP1.2),MSTRG.13567(At5g38940),MSTRG.13742(OVA2),MSTRG.13953(DBR1),MSTRG.14187(AHA9),MSTRG.14217(RAD23A),MSTRG.14377(--),MSTRG.14381(--),MSTRG.14419(SD11),MSTRG.14460(UBQ9),MSTRG.14523(ACO),MSTRG.14894(--),MSTRG.14908(CYP87A3),MSTRG.14958(OEP16),MSTRG.15010(FLBR),MSTRG.15053(A…
GO:0003674	Molecular Function	GO:0009055	electron carrier activity	91	MSTRG.21129(COX1),ncbi_116187109(GRXC6),ncbi_116187225(PNSB3),ncbi_116187678(At5g39865),ncbi_116187793(At5g39865),ncbi_116188087(ATR2),ncbi_116188383(FRO8),ncbi_116188607(--),ncbi_116188695(--),ncbi_116189452(At4g27520),ncbi_116190238(At5g15350),ncbi_116191749(At5g25090),ncbi_116192067(GRXS4),ncbi_116192302(--),ncbi_116194443(--),ncbi_116194575(RBOHE),ncbi_116194971(SEND33),ncbi_116195036(CBR1),n…
GO:0003674	Molecular Function	GO:0016209	antioxidant activity	105	MSTRG.15380(PARB),MSTRG.18009(GPX5),ncbi_116187173(PER43),ncbi_116187439(GSVIVT00037159001),ncbi_116187700(DOX2),ncbi_116187980(SOD),ncbi_116188283(PER1),ncbi_116188375(LDL1),ncbi_116188556(PER18),ncbi_116188919(CAT1),ncbi_116189071(At2g24580),ncbi_116189441(ATHX),ncbi_116189598(GPX1),ncbi_116189616(PER45),ncbi_116189737(JMJ25),ncbi_116190271(PARB),ncbi_116190439(At5g07800),ncbi_116192097(SOQ1),n…
GO:0003674	Molecular Function	GO:0016530	metallochaperone activity	14	ncbi_116188047(SPD1),ncbi_116189571(COX17-2),ncbi_116198647(PDR1),ncbi_116199566(ABCC8),ncbi_116201065(CBWD1),ncbi_116202206(MTM1),ncbi_116202998(ABCC10),ncbi_116203892(UREG),ncbi_116203958(ABCC10),ncbi_116204076(CCS),ncbi_116207746(PDR1),ncbi_116211903(At5g66470),ncbi_116212433(PDR2),ncbi_116212434(PDR2)
GO:0003674	Molecular Function	GO:0031386	protein tag	1	ncbi_116194550(--)
GO:0003674	Molecular Function	GO:0045182	translation regulator activity	18	ncbi_116188577(DYW9),ncbi_116190297(--),ncbi_116190318(--),ncbi_116190323(--),ncbi_116192247(PCMP-E83),ncbi_116193528(EMB2745),ncbi_116193565(At3g22670),ncbi_116200273(PCMP-E76),ncbi_116200739(PCMP-H5),ncbi_116203006(SOV),ncbi_116203223(EMB1270),ncbi_116207606(--),ncbi_116208205(At5g38730),ncbi_116208251(PCMP-E55),ncbi_116212363(--),ncbi_116213570(PCMP-H86),ncbi_116213880(At1g06710),ncbi_11621428…
GO:0003674	Molecular Function	GO:0045735	nutrient reservoir activity	8	ncbi_116189094(PLP6),ncbi_116197048(--),ncbi_116198138(At3g10080),ncbi_116199924(GLP7),ncbi_116208246(--),ncbi_116209037(NECI),ncbi_116209964(PLP9),ncbi_116215226(At1g18980)
GO:0003674	Molecular Function	GO:0060089	molecular transducer activity	111	ncbi_116187302(BET12),ncbi_116187420(PERK1),ncbi_116187426(ALE2),ncbi_116187668(PBL7),ncbi_116188130(PERK15),ncbi_116188231(AHK5),ncbi_116188516(PERK9),ncbi_116188546(GR1),ncbi_116188953(ARR9),ncbi_116192069(GLR2.8),ncbi_116192275(At2g42960),ncbi_116192506(CEPR1),ncbi_116192598(PTI1),ncbi_116194343(PERK11),ncbi_116194390(At5g57670),ncbi_116194603(PIX13),ncbi_116195483(PSKR1),ncbi_116195593(PHOT2)…
GO:0003674	Molecular Function	GO:0098772	molecular function regulator	138	MSTRG.13776(TIMPA),MSTRG.20499(CYS6),MSTRG.20503(CYS6),MSTRG.9032(PIIF),ncbi_116187035(PMEI3),ncbi_116187053(SMD1B),ncbi_116187372(--),ncbi_116187446(--),ncbi_116187600(HSP70-17),ncbi_116187677(AGD11),ncbi_116187849(AGD14),ncbi_116187997(HSP70),ncbi_116188537(KING1),ncbi_116189233(KTI5),ncbi_116189441(ATHX),ncbi_116189494(At5g24760),ncbi_116190374(ROPGAP2),ncbi_116191254(Dnajb4),ncbi_116192103(At…
GO:0005575	Cellular Component	GO:0005576	extracellular region	300	MSTRG.11489(MET),MSTRG.14796(ABP20),MSTRG.15549(XTH28),MSTRG.18738(PEP4),MSTRG.21246(PARB),MSTRG.7047(BGAL1),MSTRG.7201(Os08g0191100),ncbi_116187035(PMEI3),ncbi_116187173(PER43),ncbi_116187284(At5g01610),ncbi_116187322(AGAL3),ncbi_116187411(At1g48930),ncbi_116187446(--),ncbi_116187600(HSP70-17),ncbi_116187617(SPATA20),ncbi_116187676(GN1),ncbi_116187774(GT-3B),ncbi_116188039(At4g29360),ncbi_116188…
GO:0005575	Cellular Component	GO:0005623	cell	3136	MSTRG.10053(PATL3),MSTRG.10189(VATE),MSTRG.10445(SKP1B),MSTRG.10990(Zadh2),MSTRG.11042(--),MSTRG.11156(FLOT4),MSTRG.11462(GLPK),MSTRG.11489(MET),MSTRG.1175(mak16),MSTRG.11776(At1g06690),MSTRG.12064(SKP1B),MSTRG.12378(TIL),MSTRG.12738(nsa2),MSTRG.12762(PRCP),MSTRG.12982(OST4A),MSTRG.1338(ECHIA),MSTRG.1360(At5g49610),MSTRG.13742(OVA2),MSTRG.13773(--),MSTRG.13774(--),MSTRG.13776(TIMPA),MSTRG.13953(D…
GO:0005575	Cellular Component	GO:0009295	nucleoid	9	ncbi_116188624(TUFB1),ncbi_116195013(MTERF8),ncbi_116199684(PTAC16),ncbi_116202667(CURT1B),ncbi_116203225(FSD2),ncbi_116203899(atad-3),ncbi_116208550(At3g19810),ncbi_116210723(ABCF1),ncbi_116211903(At5g66470)
GO:0005575	Cellular Component	GO:0016020	membrane	1852	MSTRG.10053(PATL3),MSTRG.10189(VATE),MSTRG.10445(SKP1B),MSTRG.10990(Zadh2),MSTRG.11156(FLOT4),MSTRG.11489(MET),MSTRG.11986(DTX40),MSTRG.12378(TIL),MSTRG.12982(OST4A),MSTRG.13423(--),MSTRG.13996(NDB2),MSTRG.14187(AHA9),MSTRG.14460(UBQ9),MSTRG.14473(ALG9),MSTRG.14474(ALG9),MSTRG.14958(OEP16),MSTRG.15115(GAMMACA1),MSTRG.15380(PARB),MSTRG.1588(PARC),MSTRG.16681(--),MSTRG.1715(RBL11),MSTRG.17320(--),M…
GO:0005575	Cellular Component	GO:0019012	virion	36	MSTRG.1957(LSM6B),MSTRG.21321(SR45A),ncbi_116187097(XA21),ncbi_116188097(--),ncbi_116189412(--),ncbi_116189425(AP1),ncbi_116190261(BMS1),ncbi_116192528(MAN7),ncbi_116192843(RGI3),ncbi_116193042(CRSP),ncbi_116193236(At4g15545),ncbi_116194302(GXM1),ncbi_116194441(At3g47110),ncbi_116194955(dnaJ),ncbi_116195566(ASY3),ncbi_116195867(MND1),ncbi_116197047(--),ncbi_116197821(PDLP6),ncbi_116198184(KIN5C),…
GO:0005575	Cellular Component	GO:0030054	cell junction	128	MSTRG.11489(MET),MSTRG.12378(TIL),MSTRG.14419(SD11),MSTRG.15380(PARB),MSTRG.17986(--),MSTRG.18738(PEP4),MSTRG.19182(EXPA4),MSTRG.1996(--),MSTRG.21246(PARB),MSTRG.21270(SUVR4),MSTRG.3144(BAG7),MSTRG.3894(At4g26020),MSTRG.4694(--),MSTRG.6080(--),MSTRG.7047(BGAL1),MSTRG.7201(Os08g0191100),MSTRG.7455(At1g09620),ncbi_116186969(TMN12),ncbi_116187154(MAP65-5),ncbi_116187173(PER43),ncbi_116187174(PDLP2),…
GO:0005575	Cellular Component	GO:0031012	extracellular matrix	6	ncbi_116194381(PSK),ncbi_116195899(1MMP),ncbi_116204483(PSK),ncbi_116205981(5MMP),ncbi_116210303(--),ncbi_116210541(3MMP)
GO:0005575	Cellular Component	GO:0031974	membrane-enclosed lumen	285	MSTRG.6080(--),MSTRG.6440(FIB1),ncbi_116186962(HDA6),ncbi_116186982(MLS),ncbi_116187028(NRPE1),ncbi_116187064(ATL80),ncbi_116187074(AUR1),ncbi_116187078(NRPB5A),ncbi_116187082(FAS4),ncbi_116187093(ATL16),ncbi_116187159(SYN3),ncbi_116187376(ECP31),ncbi_116187410(BUBR1),ncbi_116187558(MPP10),ncbi_116187572(LNG1),ncbi_116187600(HSP70-17),ncbi_116187605(ADK-B),ncbi_116187685(CDKD-1),ncbi_116187732(TA…
GO:0005575	Cellular Component	GO:0032991	macromolecular complex	966	MSTRG.10189(VATE),MSTRG.10445(SKP1B),MSTRG.11042(--),MSTRG.12064(SKP1B),MSTRG.12738(nsa2),MSTRG.14377(--),MSTRG.14460(UBQ9),MSTRG.15115(GAMMACA1),MSTRG.19167(RPL7AB),MSTRG.1957(LSM6B),MSTRG.21321(SR45A),MSTRG.4518(NUP54),MSTRG.4748(--),MSTRG.6080(--),MSTRG.6362(RPL40A),MSTRG.6440(FIB1),MSTRG.8092(At1g71790),MSTRG.8319(--),ncbi_116187028(NRPE1),ncbi_116187064(ATL80),ncbi_116187071(LBD11),ncbi_1161…
GO:0005575	Cellular Component	GO:0039679	viral occlusion body	8	ncbi_116192697(KIN14G),ncbi_116193236(At4g15545),ncbi_116195826(SYP121),ncbi_116196592(--),ncbi_116202341(--),ncbi_116203683(VHA-D),ncbi_116215496(--),ncbi_116215925(BZIP53)
GO:0005575	Cellular Component	GO:0043226	organelle	2120	MSTRG.10189(VATE),MSTRG.10445(SKP1B),MSTRG.10990(Zadh2),MSTRG.11156(FLOT4),MSTRG.11462(GLPK),MSTRG.11489(MET),MSTRG.1175(mak16),MSTRG.11776(At1g06690),MSTRG.11986(DTX40),MSTRG.12064(SKP1B),MSTRG.12378(TIL),MSTRG.12738(nsa2),MSTRG.12762(PRCP),MSTRG.12982(OST4A),MSTRG.1338(ECHIA),MSTRG.1360(At5g49610),MSTRG.13742(OVA2),MSTRG.13953(DBR1),MSTRG.13996(NDB2),MSTRG.14217(RAD23A),MSTRG.14395(--),MSTRG.14…
GO:0005575	Cellular Component	GO:0044215	other organism	3	ncbi_116190261(BMS1),ncbi_116201909(CYP90C1),ncbi_116211219(At5g12440)
GO:0005575	Cellular Component	GO:0044217	other organism part	3	ncbi_116190261(BMS1),ncbi_116201909(CYP90C1),ncbi_116211219(At5g12440)
GO:0005575	Cellular Component	GO:0044420	extracellular matrix component	1	ncbi_116210303(--)
GO:0005575	Cellular Component	GO:0044421	extracellular region part	39	ncbi_116187600(HSP70-17),ncbi_116188042(RD19D),ncbi_116188044(RD19D),ncbi_116188247(OSCPNX1),ncbi_116188351(CKX7),ncbi_116190015(NET1D),ncbi_116192465(XCP2),ncbi_116192543(NAGK),ncbi_116194381(PSK),ncbi_116195899(1MMP),ncbi_116196322(SCPL24),ncbi_116198188(CKX6),ncbi_116200235(EXL2),ncbi_116201148(ICR3),ncbi_116201483(OSCBPY),ncbi_116202341(--),ncbi_116202747(BLT),ncbi_116203043(ACS1),ncbi_116203…
GO:0005575	Cellular Component	GO:0044422	organelle part	1119	MSTRG.10189(VATE),MSTRG.10990(Zadh2),MSTRG.11156(FLOT4),MSTRG.11489(MET),MSTRG.11776(At1g06690),MSTRG.11986(DTX40),MSTRG.12378(TIL),MSTRG.12982(OST4A),MSTRG.13742(OVA2),MSTRG.13996(NDB2),MSTRG.14395(--),MSTRG.14460(UBQ9),MSTRG.14473(ALG9),MSTRG.14474(ALG9),MSTRG.14958(OEP16),MSTRG.15115(GAMMACA1),MSTRG.15380(PARB),MSTRG.15748(--),MSTRG.1588(PARC),MSTRG.16681(--),MSTRG.1715(RBL11),MSTRG.17507(NHX1…
GO:0005575	Cellular Component	GO:0044423	virion part	34	MSTRG.1957(LSM6B),MSTRG.21321(SR45A),ncbi_116187097(XA21),ncbi_116188097(--),ncbi_116189412(--),ncbi_116190261(BMS1),ncbi_116192528(MAN7),ncbi_116192843(RGI3),ncbi_116193042(CRSP),ncbi_116193236(At4g15545),ncbi_116194302(GXM1),ncbi_116194441(At3g47110),ncbi_116194955(dnaJ),ncbi_116195566(ASY3),ncbi_116195867(MND1),ncbi_116197047(--),ncbi_116197821(PDLP6),ncbi_116198184(KIN5C),ncbi_116202888(AGL10…
GO:0005575	Cellular Component	GO:0044425	membrane part	1352	MSTRG.10053(PATL3),MSTRG.10189(VATE),MSTRG.11986(DTX40),MSTRG.12982(OST4A),MSTRG.13996(NDB2),MSTRG.14473(ALG9),MSTRG.14474(ALG9),MSTRG.14958(OEP16),MSTRG.15115(GAMMACA1),MSTRG.17320(--),MSTRG.17507(NHX1),MSTRG.17615(PIP1-2),MSTRG.18019(POT10),MSTRG.18020(POT10),MSTRG.18661(ABCC3),MSTRG.18861(LRR-RLK),MSTRG.20111(ST3),MSTRG.20324(--),MSTRG.21129(COX1),MSTRG.21203(NHX2),MSTRG.332(At5g03795),MSTRG.3…
GO:0005575	Cellular Component	GO:0044456	synapse part	9	ncbi_116193247(FTIP7),ncbi_116195392(CSN5A),ncbi_116196752(--),ncbi_116197551(QKY),ncbi_116204063(BIP4),ncbi_116209708(Cript),ncbi_116211942(--),ncbi_116212321(EXO70H1),ncbi_116215316(--)
GO:0005575	Cellular Component	GO:0044464	cell part	3136	MSTRG.10053(PATL3),MSTRG.10189(VATE),MSTRG.10445(SKP1B),MSTRG.10990(Zadh2),MSTRG.11042(--),MSTRG.11156(FLOT4),MSTRG.11462(GLPK),MSTRG.11489(MET),MSTRG.1175(mak16),MSTRG.11776(At1g06690),MSTRG.12064(SKP1B),MSTRG.12378(TIL),MSTRG.12738(nsa2),MSTRG.12762(PRCP),MSTRG.12982(OST4A),MSTRG.1338(ECHIA),MSTRG.1360(At5g49610),MSTRG.13742(OVA2),MSTRG.13773(--),MSTRG.13774(--),MSTRG.13776(TIMPA),MSTRG.13953(D…
GO:0005575	Cellular Component	GO:0045202	synapse	11	ncbi_116193247(FTIP7),ncbi_116195392(CSN5A),ncbi_116196752(--),ncbi_116197551(QKY),ncbi_116200072(IRL5),ncbi_116200862(--),ncbi_116204063(BIP4),ncbi_116209708(Cript),ncbi_116211942(--),ncbi_116212321(EXO70H1),ncbi_116215316(--)
GO:0005575	Cellular Component	GO:0055044	symplast	99	ncbi_116186969(TMN12),ncbi_116187154(MAP65-5),ncbi_116187173(PER43),ncbi_116187174(PDLP2),ncbi_116187732(TAF2),ncbi_116188360(At2g39360),ncbi_116188415(NACK2),ncbi_116188556(PER18),ncbi_116188627(RLK902),ncbi_116188637(PIP2-1),ncbi_116189259(PIN1A),ncbi_116189500(At5g58090),ncbi_116189835(ARA1),ncbi_116192131(PLDGAMMA1),ncbi_116192435(ANN4),ncbi_116192658(BAG6),ncbi_116192661(HIPP32),ncbi_1161926…
GO:0005575	Cellular Component	GO:0099512	supramolecular fiber	57	ncbi_116187074(AUR1),ncbi_116187154(MAP65-5),ncbi_116187410(BUBR1),ncbi_116187694(TOR1L3),ncbi_116188022(CLPB1),ncbi_116188415(NACK2),ncbi_116188431(CHIP),ncbi_116189553(dlcB),ncbi_116189567(IQD1),ncbi_116190011(KIN12F),ncbi_116191484(MAP70.2),ncbi_116192721(KIN4C),ncbi_116193824(NPK1),ncbi_116194819(WDL3),ncbi_116195392(CSN5A),ncbi_116196047(KIN7D),ncbi_116196120(TUBB1),ncbi_116196305(Ncor2),ncb…
GO:0008150	Biological Process	GO:0000003	reproduction	493	MSTRG.10189(VATE),MSTRG.10445(SKP1B),MSTRG.11307(SCC2),MSTRG.12064(SKP1B),MSTRG.13742(OVA2),MSTRG.13953(DBR1),MSTRG.15053(ASK4),MSTRG.15557(--),MSTRG.15748(--),MSTRG.17986(--),MSTRG.18009(GPX5),MSTRG.2653(PIN2),MSTRG.5800(PUR1),MSTRG.6895(At1g67300),ncbi_116186962(HDA6),ncbi_116187063(HSP70-4),ncbi_116187136(DTX42),ncbi_116187194(MADS9),ncbi_116187200(RBE),ncbi_116187257(ROC6),ncbi_116187286(GATA…
GO:0008150	Biological Process	GO:0001906	cell killing	5	ncbi_116199085(PDF2.2),ncbi_116199801(MIK2),ncbi_116204063(BIP4),ncbi_116208246(--),ncbi_116214510(NPF5.9)
GO:0008150	Biological Process	GO:0002376	immune system process	116	MSTRG.10990(Zadh2),MSTRG.3051(NQR),MSTRG.9727(ACPD),ncbi_116187245(WAK2),ncbi_116187605(ADK-B),ncbi_116187653(XERICO),ncbi_116187668(PBL7),ncbi_116187676(GN1),ncbi_116187795(GSH1),ncbi_116188268(Mmtag2),ncbi_116188657(RPL19C),ncbi_116188965(PUB45),ncbi_116189130(LYM1),ncbi_116190000(PBG1),ncbi_116190011(KIN12F),ncbi_116190261(BMS1),ncbi_116190297(--),ncbi_116192131(PLDGAMMA1),ncbi_116192598(PTI1)…
GO:0008150	Biological Process	GO:0007610	behavior	11	ncbi_116188431(CHIP),ncbi_116188741(HOX22),ncbi_116197098(--),ncbi_116200072(IRL5),ncbi_116200781(L6),ncbi_116200862(--),ncbi_116202366(Neurl1b),ncbi_116202381(PHB1),ncbi_116207736(Nsun2),ncbi_116212714(FEN1),ncbi_116212724(NAGLU)
GO:0008150	Biological Process	GO:0008152	metabolic process	4269	MSTRG.10189(VATE),MSTRG.10328(LECRK92),MSTRG.10445(SKP1B),MSTRG.10990(Zadh2),MSTRG.11042(--),MSTRG.11307(SCC2),MSTRG.11434(VIP5),MSTRG.11462(GLPK),MSTRG.11489(MET),MSTRG.1175(mak16),MSTRG.11886(At5g53970),MSTRG.12064(SKP1B),MSTRG.12738(nsa2),MSTRG.12762(PRCP),MSTRG.13010(AOP1.2),MSTRG.1338(ECHIA),MSTRG.13423(--),MSTRG.13567(At5g38940),MSTRG.1360(At5g49610),MSTRG.13742(OVA2),MSTRG.13773(--),MSTRG.…
GO:0008150	Biological Process	GO:0009987	cellular process	4457	MSTRG.10189(VATE),MSTRG.10297(UGT85A24),MSTRG.10328(LECRK92),MSTRG.10445(SKP1B),MSTRG.10990(Zadh2),MSTRG.11156(FLOT4),MSTRG.11307(SCC2),MSTRG.11434(VIP5),MSTRG.11462(GLPK),MSTRG.11489(MET),MSTRG.1175(mak16),MSTRG.11986(DTX40),MSTRG.12064(SKP1B),MSTRG.12738(nsa2),MSTRG.12762(PRCP),MSTRG.13010(AOP1.2),MSTRG.1338(ECHIA),MSTRG.13423(--),MSTRG.13567(At5g38940),MSTRG.1360(At5g49610),MSTRG.13742(OVA2),M…
GO:0008150	Biological Process	GO:0022414	reproductive process	415	MSTRG.10189(VATE),MSTRG.10445(SKP1B),MSTRG.11307(SCC2),MSTRG.12064(SKP1B),MSTRG.13742(OVA2),MSTRG.13953(DBR1),MSTRG.15053(ASK4),MSTRG.15557(--),MSTRG.15748(--),MSTRG.17986(--),MSTRG.18009(GPX5),MSTRG.2653(PIN2),MSTRG.5800(PUR1),MSTRG.6895(At1g67300),ncbi_116186962(HDA6),ncbi_116187063(HSP70-4),ncbi_116187194(MADS9),ncbi_116187200(RBE),ncbi_116187257(ROC6),ncbi_116187286(GATA22),ncbi_116187323(ABI…
GO:0008150	Biological Process	GO:0022610	biological adhesion	36	MSTRG.16244(LRP1),ncbi_116186969(TMN12),ncbi_116187774(GT-3B),ncbi_116189073(NHL13),ncbi_116190156(PYRB2),ncbi_116190261(BMS1),ncbi_116192514(HEI10),ncbi_116194518(usf),ncbi_116194799(PYL4),ncbi_116195504(LIG4),ncbi_116195867(MND1),ncbi_116196049(CHR12),ncbi_116196215(ILR3),ncbi_116196592(--),ncbi_116196752(--),ncbi_116196844(SAMS1),ncbi_116199963(FLA4),ncbi_116201499(KIN14T),ncbi_116201633(SWC6)…
GO:0008150	Biological Process	GO:0023052	signaling	629	MSTRG.10297(UGT85A24),MSTRG.10445(SKP1B),MSTRG.10990(Zadh2),MSTRG.11156(FLOT4),MSTRG.12064(SKP1B),MSTRG.16244(LRP1),MSTRG.19358(SOT15),MSTRG.20541(PED1),MSTRG.20542(KAT1),MSTRG.21246(PARB),MSTRG.3051(NQR),MSTRG.3380(UVH3),MSTRG.4107(CKL3),MSTRG.5391(--),MSTRG.6080(--),MSTRG.9727(ACPD),ncbi_116187025(DREB3),ncbi_116187207(ROQ1),ncbi_116187209(L6),ncbi_116187239(ERF012),ncbi_116187240(RPS5),ncbi_11…
GO:0008150	Biological Process	GO:0032501	multicellular organismal process	705	MSTRG.10445(SKP1B),MSTRG.11307(SCC2),MSTRG.13953(DBR1),MSTRG.14523(ACO),MSTRG.15557(--),MSTRG.15748(--),MSTRG.16244(LRP1),MSTRG.17507(NHX1),MSTRG.18845(TULP9),MSTRG.2653(PIN2),MSTRG.4066(AGP41),MSTRG.5800(PUR1),MSTRG.6895(At1g67300),MSTRG.6950(AGP20),ncbi_116186962(HDA6),ncbi_116186982(MLS),ncbi_116187035(PMEI3),ncbi_116187159(SYN3),ncbi_116187194(MADS9),ncbi_116187200(RBE),ncbi_116187204(OCT1),n…
GO:0008150	Biological Process	GO:0032502	developmental process	743	MSTRG.10189(VATE),MSTRG.11307(SCC2),MSTRG.12064(SKP1B),MSTRG.13742(OVA2),MSTRG.13953(DBR1),MSTRG.14523(ACO),MSTRG.15053(ASK4),MSTRG.15549(XTH28),MSTRG.15557(--),MSTRG.15748(--),MSTRG.1593(PYM),MSTRG.16244(LRP1),MSTRG.17507(NHX1),MSTRG.17986(--),MSTRG.18009(GPX5),MSTRG.18845(TULP9),MSTRG.19182(EXPA4),MSTRG.20372(YUC10),MSTRG.2653(PIN2),MSTRG.4066(AGP41),MSTRG.4213(LIP1),MSTRG.5023(--),MSTRG.5800(P…
GO:0008150	Biological Process	GO:0040007	growth	131	MSTRG.10445(SKP1B),MSTRG.12064(SKP1B),MSTRG.7047(BGAL1),ncbi_116187323(ABI4),ncbi_116188360(At2g39360),ncbi_116188555(DBR1),ncbi_116192835(RIC4),ncbi_116193078(HAT4),ncbi_116193086(ROPGEF7),ncbi_116193099(ATHB-6),ncbi_116193100(ATHB-6),ncbi_116193147(TPPF),ncbi_116193152(OFP2),ncbi_116193633(PAT04),ncbi_116193635(GA20OX2),ncbi_116194282(SSRP1),ncbi_116194334(HMGB15),ncbi_116194440(GDI1),ncbi_1161…
GO:0008150	Biological Process	GO:0040011	locomotion	79	ncbi_116187174(PDLP2),ncbi_116187256(--),ncbi_116187302(BET12),ncbi_116187571(VHA-B2),ncbi_116188431(CHIP),ncbi_116189269(ABCB14),ncbi_116190261(BMS1),ncbi_116192020(NADKC),ncbi_116192514(HEI10),ncbi_116192824(--),ncbi_116192988(TULP8),ncbi_116193247(FTIP7),ncbi_116193301(RBL5),ncbi_116194982(MYB118),ncbi_116195211(ABCB19),ncbi_116195215(--),ncbi_116195376(OsI_012692),ncbi_116195392(CSN5A),ncbi_1…
GO:0008150	Biological Process	GO:0044699	single-organism process	3830	MSTRG.10189(VATE),MSTRG.10297(UGT85A24),MSTRG.10445(SKP1B),MSTRG.10990(Zadh2),MSTRG.11156(FLOT4),MSTRG.11307(SCC2),MSTRG.11434(VIP5),MSTRG.11462(GLPK),MSTRG.11489(MET),MSTRG.1175(mak16),MSTRG.11986(DTX40),MSTRG.12064(SKP1B),MSTRG.12762(PRCP),MSTRG.13010(AOP1.2),MSTRG.1338(ECHIA),MSTRG.13567(At5g38940),MSTRG.13742(OVA2),MSTRG.13776(TIMPA),MSTRG.13953(DBR1),MSTRG.14187(AHA9),MSTRG.14217(RAD23A),MST…
GO:0008150	Biological Process	GO:0048511	rhythmic process	44	MSTRG.3652(NFD4),ncbi_116187286(GATA22),ncbi_116188398(EFL3),ncbi_116188953(ARR9),ncbi_116189441(ATHX),ncbi_116192939(FRS2),ncbi_116193550(RUP2),ncbi_116194312(HDG1),ncbi_116195593(PHOT2),ncbi_116195637(ARR8),ncbi_116196305(Ncor2),ncbi_116196613(TCP11),ncbi_116196665(TRX2),ncbi_116197622(APRR5),ncbi_116198479(PER11),ncbi_116198711(GATA12),ncbi_116199223(GATA9),ncbi_116199684(PTAC16),ncbi_11619970…
GO:0008150	Biological Process	GO:0048518	positive regulation of biological process	323	MSTRG.14377(--),MSTRG.17764(--),MSTRG.18192(--),MSTRG.20516(--),MSTRG.4744(WRI1),MSTRG.9136(At2g44920),ncbi_116186969(TMN12),ncbi_116187025(DREB3),ncbi_116187194(MADS9),ncbi_116187239(ERF012),ncbi_116187245(WAK2),ncbi_116187277(LBD16),ncbi_116187286(GATA22),ncbi_116187323(ABI4),ncbi_116187350(--),ncbi_116187658(ARF19),ncbi_116187668(PBL7),ncbi_116187677(AGD11),ncbi_116187685(CDKD-1),ncbi_11618773…
GO:0008150	Biological Process	GO:0048519	negative regulation of biological process	325	MSTRG.13776(TIMPA),MSTRG.13958(--),MSTRG.20499(CYS6),MSTRG.20503(CYS6),MSTRG.8092(At1g71790),MSTRG.9032(PIIF),MSTRG.9622(--),ncbi_116186962(HDA6),ncbi_116187028(NRPE1),ncbi_116187035(PMEI3),ncbi_116187120(MYB123),ncbi_116187201(MYB2),ncbi_116187243(At5g17740),ncbi_116187286(GATA22),ncbi_116187410(BUBR1),ncbi_116187439(GSVIVT00037159001),ncbi_116187545(EBF2),ncbi_116187558(MPP10),ncbi_116187600(HS…
GO:0008150	Biological Process	GO:0050789	regulation of biological process	1710	MSTRG.10297(UGT85A24),MSTRG.10445(SKP1B),MSTRG.10990(Zadh2),MSTRG.11156(FLOT4),MSTRG.11307(SCC2),MSTRG.11434(VIP5),MSTRG.12064(SKP1B),MSTRG.13742(OVA2),MSTRG.13776(TIMPA),MSTRG.13958(--),MSTRG.14217(RAD23A),MSTRG.14372(PUP1),MSTRG.14377(--),MSTRG.15053(ASK4),MSTRG.15557(--),MSTRG.15748(--),MSTRG.16244(LRP1),MSTRG.1715(RBL11),MSTRG.17507(NHX1),MSTRG.17764(--),MSTRG.17986(--),MSTRG.18192(--),MSTRG.…
GO:0008150	Biological Process	GO:0050896	response to stimulus	1860	MSTRG.10189(VATE),MSTRG.10297(UGT85A24),MSTRG.10439(--),MSTRG.10445(SKP1B),MSTRG.10990(Zadh2),MSTRG.11156(FLOT4),MSTRG.11434(VIP5),MSTRG.11462(GLPK),MSTRG.11489(MET),MSTRG.11986(DTX40),MSTRG.12064(SKP1B),MSTRG.12378(TIL),MSTRG.13773(--),MSTRG.13774(--),MSTRG.13776(TIMPA),MSTRG.13953(DBR1),MSTRG.14217(RAD23A),MSTRG.14460(UBQ9),MSTRG.14523(ACO),MSTRG.14796(ABP20),MSTRG.14958(OEP16),MSTRG.15010(FLBR…
GO:0008150	Biological Process	GO:0051179	localization	1313	MSTRG.10053(PATL3),MSTRG.10189(VATE),MSTRG.10297(UGT85A24),MSTRG.10990(Zadh2),MSTRG.11986(DTX40),MSTRG.12378(TIL),MSTRG.13567(At5g38940),MSTRG.13776(TIMPA),MSTRG.14228(--),MSTRG.14372(PUP1),MSTRG.14958(OEP16),MSTRG.16263(NPF4.4),MSTRG.16681(--),MSTRG.17507(NHX1),MSTRG.17615(PIP1-2),MSTRG.17764(--),MSTRG.18009(GPX5),MSTRG.18019(POT10),MSTRG.18020(POT10),MSTRG.18167(RER1B),MSTRG.18192(--),MSTRG.186…
GO:0008150	Biological Process	GO:0051704	multi-organism process	466	MSTRG.10189(VATE),MSTRG.10445(SKP1B),MSTRG.10990(Zadh2),MSTRG.11462(GLPK),MSTRG.11986(DTX40),MSTRG.12064(SKP1B),MSTRG.13773(--),MSTRG.13774(--),MSTRG.13776(TIMPA),MSTRG.14958(OEP16),MSTRG.15380(PARB),MSTRG.15748(--),MSTRG.18845(TULP9),MSTRG.21246(PARB),MSTRG.3051(NQR),MSTRG.5391(--),MSTRG.7424(HSP1),MSTRG.9032(PIIF),MSTRG.9047(--),MSTRG.9136(At2g44920),MSTRG.9564(--),MSTRG.9727(ACPD),ncbi_1161870…
GO:0008150	Biological Process	GO:0065007	biological regulation	1847	MSTRG.10297(UGT85A24),MSTRG.10445(SKP1B),MSTRG.10990(Zadh2),MSTRG.11156(FLOT4),MSTRG.11307(SCC2),MSTRG.11434(VIP5),MSTRG.12064(SKP1B),MSTRG.13742(OVA2),MSTRG.13776(TIMPA),MSTRG.13958(--),MSTRG.14217(RAD23A),MSTRG.14372(PUP1),MSTRG.14377(--),MSTRG.14796(ABP20),MSTRG.15010(FLBR),MSTRG.15053(ASK4),MSTRG.15557(--),MSTRG.15748(--),MSTRG.16244(LRP1),MSTRG.1715(RBL11),MSTRG.17507(NHX1),MSTRG.17764(--),M…
GO:0008150	Biological Process	GO:0071840	cellular component organization or biogenesis	1046	MSTRG.10189(VATE),MSTRG.10445(SKP1B),MSTRG.10990(Zadh2),MSTRG.11307(SCC2),MSTRG.12064(SKP1B),MSTRG.12738(nsa2),MSTRG.13742(OVA2),MSTRG.14217(RAD23A),MSTRG.15053(ASK4),MSTRG.15549(XTH28),MSTRG.15557(--),MSTRG.16244(LRP1),MSTRG.17507(NHX1),MSTRG.17986(--),MSTRG.18009(GPX5),MSTRG.19167(RPL7AB),MSTRG.19182(EXPA4),MSTRG.20541(PED1),MSTRG.20542(KAT1),MSTRG.21033(--),MSTRG.21173(PDC2),MSTRG.21270(SUVR4)…
GO:0008150	Biological Process	GO:0098754	detoxification	128	MSTRG.15010(FLBR),ncbi_116187173(PER43),ncbi_116187394(CEQORH),ncbi_116187700(DOX2),ncbi_116187980(SOD),ncbi_116188556(PER18),ncbi_116188919(CAT1),ncbi_116189090(10HGO),ncbi_116189256(HIPP23),ncbi_116189441(ATHX),ncbi_116189494(At5g24760),ncbi_116189546(HIPP07),ncbi_116189598(GPX1),ncbi_116189737(JMJ25),ncbi_116189994(HIPP32),ncbi_116190007(10HGO),ncbi_116190271(PARB),ncbi_116191817(HIPP33),ncbi_…
GO:0008150	Biological Process	GO:0099531	presynaptic process involved in synaptic transmission	4	ncbi_116193247(FTIP7),ncbi_116197551(QKY),ncbi_116212321(EXO70H1),ncbi_116213066(SYP43)

## Sheet: Table S5
KEGG enrichment of total DEGs	Table S5. KEGG enrichment of total DEGs
KEGG_A_class	KEGG_B_class	Pathway	Number	All (5073)	Pvalue	Qvalue	Pathway ID	Genes
Metabolism	Global and overview maps	Biosynthesis of secondary metabolites	500	1295	1.99495e-16	2.61338e-14	ko01110	ncbi_116186982(MLS);ncbi_116187009(CHI2);ncbi_116187017(CCD8B);ncbi_116187042(CM2);ncbi_116187060(At5g58770);ncbi_116187079(GPAT5);ncbi_116187095(OPR3);ncbi_116187106(HIS3);ncbi_116187173(PER43);ncbi_116187211(BACOVA_02659);ncbi_116187213(BACOVA_02659);ncbi_116187298(CHI2);ncbi_116187340(FDH);ncbi_116187394(CEQORH);ncbi_116187428(GPAT3);ncbi_116187439(GSVIVT00037159001);ncbi_116187605(ADK-B);ncbi…
Metabolism	Global and overview maps	Metabolic pathways	816	2336	4.37649e-15	2.8666e-13	ko01100	ncbi_116186982(MLS);ncbi_116187009(CHI2);ncbi_116187042(CM2);ncbi_116187067(Dctpp1);ncbi_116187079(GPAT5);ncbi_116187095(OPR3);ncbi_116187099(UGD3);ncbi_116187106(HIS3);ncbi_116187168(QRT2);ncbi_116187173(PER43);ncbi_116187211(BACOVA_02659);ncbi_116187213(BACOVA_02659);ncbi_116187233(PMA4);ncbi_116187247(At5g34940);ncbi_116187262(GSTU7);ncbi_116187298(CHI2);ncbi_116187322(AGAL3);ncbi_116187340(FD…
Organismal Systems	Environmental adaptation	Plant-pathogen interaction	120	245	4.13784e-11	1.80686e-09	ko04626	ncbi_116187070(--);ncbi_116187192(At1g61190);ncbi_116187240(RPS5);ncbi_116187340(FDH);ncbi_116187427(RPS5);ncbi_116188042(RD19D);ncbi_116188044(RD19D);ncbi_116188065(RPS5);ncbi_116188139(RPS5);ncbi_116188204(At5g63020);ncbi_116188606(CML44);ncbi_116188624(TUFB1);ncbi_116188863(UNI);ncbi_116188978(At1g12290);ncbi_116189217(At1g15890);ncbi_116189361(MKK6);ncbi_116189443(At5g63020);ncbi_116189455(CM…
Environmental Information Processing	Signal transduction	Plant hormone signal transduction	127	275	1.46901e-09	4.81101e-08	ko04075	ncbi_116187022(PYL4);ncbi_116187086(ARG7);ncbi_116187096(ERF.C.3);ncbi_116187545(EBF2);ncbi_116188243(IAA26);ncbi_116188953(ARR9);ncbi_116189342(XTH23);ncbi_116191975(IAA8);ncbi_116192064(SAUR36);ncbi_116192330(--);ncbi_116192756(IAA8);ncbi_116192908(BSK7);ncbi_116193288(PYL1);ncbi_116193463(XTH23);ncbi_116193503(XTH23);ncbi_116193536(CYCD3-3);ncbi_116193769(SAUR72);ncbi_116194173(IAA14);ncbi_116…
Environmental Information Processing	Membrane transport	ABC transporters	26	35	5.27304e-08	1.38154e-06	ko02010	ncbi_116189269(ABCB14);ncbi_116191765(ABCB11);ncbi_116195211(ABCB19);ncbi_116195264(ABCB1);ncbi_116195496(ABCB26);ncbi_116196858(ABCB11);ncbi_116197472(ABCB15);ncbi_116201227(ABCB19);ncbi_116202087(ABCC13);ncbi_116202998(ABCC10);ncbi_116203958(ABCC10);ncbi_116204510(ABCB2);ncbi_116204969(ABCB11);ncbi_116206379(ABCB11);ncbi_116209477(ABCA1);ncbi_116210124(Os02g0190300);ncbi_116211100(ABCG5);ncbi_1…
Metabolism	Biosynthesis of other secondary metabolites	Phenylpropanoid biosynthesis	88	195	1.86921e-06	4.08111e-05	ko00940	ncbi_116187173(PER43);ncbi_116187211(BACOVA_02659);ncbi_116187213(BACOVA_02659);ncbi_116187439(GSVIVT00037159001);ncbi_116187719(TPA1);ncbi_116188154(4CLL6);ncbi_116188283(PER1);ncbi_116189616(PER45);ncbi_116191119(BEAT);ncbi_116191954(HST);ncbi_116192556(CAD);ncbi_116192559(PNC1);ncbi_116193537(GSVIVT00023967001);ncbi_116194403(COMT1);ncbi_116194764(PER10);ncbi_116194975(PER70);ncbi_116195207(FA…
Environmental Information Processing	Signal transduction	MAPK signaling pathway - plant	74	169	4.44464e-05	0.000831782	ko04016	ncbi_116187022(PYL4);ncbi_116187096(ERF.C.3);ncbi_116187545(EBF2);ncbi_116188028(NDPK2);ncbi_116188919(CAT1);ncbi_116192946(RBOHB);ncbi_116193109(CP1);ncbi_116193255(ACS1);ncbi_116193288(PYL1);ncbi_116193824(NPK1);ncbi_116194514(MAPKKK17);ncbi_116194575(RBOHE);ncbi_116194601(CHI-L1);ncbi_116194707(CHI-L1);ncbi_116194799(PYL4);ncbi_116195619(ETR2);ncbi_116196060(PP2C51);ncbi_116196105(ERL2);ncbi_1…
Metabolism	Metabolism of other amino acids	Glutathione metabolism	47	100	0.000146968	0.0024066	ko00480	ncbi_116187262(GSTU7);ncbi_116187795(GSH1);ncbi_116188203(GSTL1);ncbi_116189019(SPDSYN);ncbi_116189598(GPX1);ncbi_116189833(GGCT2;2);ncbi_116190267(APIC);ncbi_116190271(PARB);ncbi_116192548(GSTF13);ncbi_116194346(GGCT2;2);ncbi_116195828(GSTU7);ncbi_116196150(HSP26-A);ncbi_116198154(GSTL3);ncbi_116198194(TSO2);ncbi_116201889(APX4);ncbi_116201941(APX1);ncbi_116202980(HSP26-A);ncbi_116203615(CLEB3J9…
Metabolism	Amino acid metabolism	Cysteine and methionine metabolism	54	120	0.000202249	0.00294384	ko00270	ncbi_116187710(ASP3);ncbi_116187795(GSH1);ncbi_116189019(SPDSYN);ncbi_116189113(At3g57050);ncbi_116190217(HMT3);ncbi_116190324(SAT3);ncbi_116192418(MGL);ncbi_116193255(ACS1);ncbi_116194288(SAMDC);ncbi_116194876(BCAT2);ncbi_116195058(VIT_12s0028g03470);ncbi_116195344(METK1);ncbi_116195671(SAMS1);ncbi_116195725(METE);ncbi_116195815(MGL);ncbi_116196705(MGL);ncbi_116196844(SAMS1);ncbi_116196935(AK2);…
Metabolism	Biosynthesis of other secondary metabolites	Flavonoid biosynthesis	33	65	0.000240461	0.00315004	ko00941	ncbi_116187009(CHI2);ncbi_116187298(CHI2);ncbi_116191119(BEAT);ncbi_116191954(HST);ncbi_116194939(CHI);ncbi_116195207(FAOMT);ncbi_116195737(CYP73A4);ncbi_116196157(CHS);ncbi_116196364(CHS1);ncbi_116196656(CHI3);ncbi_116198052(At4g26220);ncbi_116198870(FLS);ncbi_116199045(SAT);ncbi_116199390(CYP73A16);ncbi_116200013(HST);ncbi_116200281(CYP75A1);ncbi_116200996(SAT);ncbi_116201091(At4g26220);ncbi_11…
Metabolism	Lipid metabolism	Cutin, suberine and wax biosynthesis	20	35	0.000582183	0.00693327	ko00073	ncbi_116194610(FAR2);ncbi_116195734(HHT1);ncbi_116196409(HTH);ncbi_116197817(CYP86B1);ncbi_116198501(FAR3);ncbi_116198749(PXG4);ncbi_116201777(HTH);ncbi_116205069(HHT1);ncbi_116206593(PI1);ncbi_116206617(CER1);ncbi_116208442(SOP1);ncbi_116209172(FAR2);ncbi_116209310(CER1);ncbi_116209645(CER1);ncbi_116210046(FAR3);ncbi_116211139(CYP86A1);ncbi_116211848(HHT1);ncbi_116212362(CYP94A2);ncbi_116212683(…
Metabolism	Carbohydrate metabolism	Glyoxylate and dicarboxylate metabolism	37	79	0.000791673	0.00864243	ko00630	ncbi_116186982(MLS);ncbi_116188919(CAT1);ncbi_116189561(GLYR1);ncbi_116189807(GLO4);ncbi_116189808(GLO4);ncbi_116189810(GLO4);ncbi_116189813(GLO4);ncbi_116190969(rbcL);ncbi_116192933(GS2);ncbi_116193112(SHM1);ncbi_116193177(GDH3);ncbi_116194077(ICL);ncbi_116194158(HPR-A);ncbi_116199708(GDCSP);ncbi_116199749(AGT1);ncbi_116200050(GLYK);ncbi_116201950(SHM2);ncbi_116204462(AAE3);ncbi_116205164(MD1);n…
Metabolism	Carbohydrate metabolism	Galactose metabolism	31	65	0.00142701	0.0140578	ko00052	ncbi_116187322(AGAL3);ncbi_116188163(Galm);ncbi_116189595(RFS);ncbi_116192443(GOLS2);ncbi_116192468(RFS1);ncbi_116193501(AGAL2);ncbi_116194117(AGAL2);ncbi_116194711(PFK3);ncbi_116196475(PGMP);ncbi_116196772(RFS5);ncbi_116198183(AGAL2);ncbi_116199483(RFS6);ncbi_116199890(GOLS1);ncbi_116201158(PFK3);ncbi_116202545(UGE5);ncbi_116204778(INV*DC4);ncbi_116207139(UGE1);ncbi_116208432(INV1);ncbi_11621019…
Metabolism	Amino acid metabolism	Phenylalanine metabolism	24	47	0.00150236	0.0140578	ko00360	ncbi_116187710(ASP3);ncbi_116187719(TPA1);ncbi_116193074(--);ncbi_116194248(--);ncbi_116194858(--);ncbi_116195665(At4g34880);ncbi_116195781(PAL);ncbi_116196349(PAL);ncbi_116198078(At4g34880);ncbi_116198713(maoI);ncbi_116202255(At4g34880);ncbi_116202284(At5g53970);ncbi_116202394(NAAT1);ncbi_116202556(TDC2);ncbi_116205893(NAAT1);ncbi_116206613(ASP1);ncbi_116208614(At1g62810);ncbi_116209195(ECHIA);n…
Metabolism	Energy metabolism	Nitrogen metabolism	17	30	0.00170368	0.0148788	ko00910	ncbi_116192933(GS2);ncbi_116194537(BCA5);ncbi_116196090(ACA1);ncbi_116196951(NIR1);ncbi_116197604(ACA4);ncbi_116199908(BCA2);ncbi_116201829(gdh);ncbi_116201913(NRT2.5);ncbi_116203863(GLT1);ncbi_116203950(NIA);ncbi_116205280(GDH1);ncbi_116205514(GS1-2);ncbi_116205939(BCA5);ncbi_116206181(GDH);ncbi_116209658(ACA7);ncbi_116210419(NRT2.5);ncbi_116213932(NRT2.7)
Metabolism	Metabolism of cofactors and vitamins	Ubiquinone and other terpenoid-quinone biosynthesis	26	53	0.00204896	0.0167759	ko00130	ncbi_116188154(4CLL6);ncbi_116188819(HPT1);ncbi_116189243(HPT1);ncbi_116192090(HPT1);ncbi_116195737(CYP73A4);ncbi_116196327(VTE4);ncbi_116196328(VTE4);ncbi_116196611(4CL3);ncbi_116196880(VTE4);ncbi_116196959(4CLL9);ncbi_116198107(4CLL7);ncbi_116199216(4CLL1);ncbi_116199390(CYP73A16);ncbi_116199772(4CL1);ncbi_116200916(At5g58800);ncbi_116202284(At5g53970);ncbi_116202394(NAAT1);ncbi_116205893(NAAT1…
Metabolism	Metabolism of terpenoids and polyketides	Carotenoid biosynthesis	18	33	0.00224524	0.0173016	ko00906	ncbi_116187017(CCD8B);ncbi_116189437(NCED1);ncbi_116189615(D27);ncbi_116195836(AOG);ncbi_116195841(AOG);ncbi_116200896(CYP707A2);ncbi_116202504(BETA-OHASE);ncbi_116202812(NCED2);ncbi_116204963(CCD4);ncbi_116205162(CCD7);ncbi_116205553(CYP707A4);ncbi_116206203(CYP707A2);ncbi_116207564(ABA2);ncbi_116207720(CRTISO);ncbi_116211324(AAO3);ncbi_116214029(NCED2);ncbi_116214410(CYP707A2);ncbi_116215670(CY…
Metabolism	Energy metabolism	Photosynthesis - antenna proteins	10	16	0.00622362	0.0452942	ko00196	ncbi_116189368(CAB8);ncbi_116189511(LHCA4);ncbi_116194485(LHCB4.3);ncbi_116203120(CAB-151);ncbi_116204457(LHCB5);ncbi_116205262(CAP10A);ncbi_116212466(CAB7);ncbi_116212696(LHCB7);ncbi_116215914(CAB6A);ncbi_116215982(CAB13)
Metabolism	Metabolism of terpenoids and polyketides	Brassinosteroid biosynthesis	12	21	0.00750438	0.0517407	ko00905	ncbi_116194454(CYP734A1);ncbi_116195919(CYP90A1);ncbi_116198478(CYP92C6);ncbi_116199769(CYP92C6);ncbi_116199770(CYP92C6);ncbi_116200220(CYP72A67);ncbi_116201909(CYP90C1);ncbi_116201926(CYP92C6);ncbi_116202083(CYP92C6);ncbi_116206660(BA13);ncbi_116209489(DET2);ncbi_116215071(CYP734A1)
Metabolism	Amino acid metabolism	Tryptophan metabolism	29	66	0.00868044	0.0568569	ko00380	ncbi_116188919(CAT1);ncbi_116189432(UGT74F1);ncbi_116192362(YUC11);ncbi_116195072(YUC4);ncbi_116195665(At4g34880);ncbi_116196591(ALDH2B4);ncbi_116198078(At4g34880);ncbi_116198482(SNAT2);ncbi_116198982(YUC2);ncbi_116202255(At4g34880);ncbi_116202556(TDC2);ncbi_116209195(ECHIA);ncbi_116210357(TAA1);ncbi_116210367(TAA1);ncbi_116210464(CYP89A9);ncbi_116210470(TAA1);ncbi_116210511(ALDH3F1);ncbi_1162108…

## Sheet: Table S6
Table S6. Annotation of preliminary candidate genes for sugar and acid metabolism
Gene number	Gene name	Annotation
LOC116212354	ADH1	ethanol dehydrogenase 1
LOC116208886	FBA1	fructose-1,6 bisphosphate aldoralase 1
LOC116187566	GABP1	GABA transporter 1
LOC116194670	GABP2	GABA transporter 1
LOC116202008	GABP3	GABA transporter 1
LOC116202067	GABP4	GABA transporter 1
LOC116194077	ICL	isocitrate lyase
LOC116197013	ME1	malic enzyme 1
LOC116209682	PDC4	pyruvate carboxylase 4
LOC116197401	SS	sucrose synthase
LOC116193209	SWEET16	sucrose transporter 16

## Sheet: Table S7
Table S7. expression levels of 11 DEGs
Gene name	Symbol	Azadi-S3-1_tpm	Azadi-S3-2_tpm	Azadi-S3-3_tpm	Azadi-S5-1_tpm	Azadi-S5-2_tpm	Azadi-S5-3_tpm	Azadi-S6-1_tpm	Azadi-S6-2_tpm	Azadi-S6-3_tpm	SV-S3-1_tpm	SV-S3-2_tpm	SV-S3-3_tpm	SV-S5-1_tpm	SV-S5-2_tpm	SV-S5-3_tpm	SV-S6-1_tpm	SV-S6-2_tpm	SV-S6-3_tpm
LOC116187566	GABP1	9.763	10.02	9.567	26.332	27.591	32.542	62.262	52.564	58.156	3.292	3.527	3.378	12.17	11.474	13.657	24.897	28.305	22.956
LOC116194670	GABP1	6.32	5.892	7.262	2.687	3.264	4.119	1.93	0.971	1.248	2.1	1.446	1.186	0.572	0.04	0.322	0.095	0.109	0.216
LOC116202008	GABP1	2.943	3.949	4.618	5.535	4.03	4.997	5.313	3.904	3.789	1.77	2.098	1.685	1.025	1.593	1.299	1.511	1.91	1.737
LOC116202067	GABP1	10.318	12.716	10.074	17.821	20.575	17.236	40.947	37.198	39.855	3.441	3.234	4.105	4.59	5.954	4.733	10.855	12.318	10.489
LOC116194077	ICL	193.501	200.016	199.073	67.08	61.521	48.769	7.986	9.85	7.15	348.909	360.728	317.557	87.898	90.282	96.042	16.585	15.947	15.295
LOC116212354	ADH1	904.366	968.895	952.744	347.66	348.288	357.465	101.936	113.503	104.346	545.503	635.678	656.909	594.822	672.332	590.659	42.489	45.254	45.9
LOC116209682	PDC4	692.469	846.504	820.374	370.896	367.931	422.112	116.269	109.533	109.188	314.135	433.149	462.032	559.974	783.976	534.987	73.379	93.504	79.601
LOC116197013	ME1	191	188.413	185.977	237.156	228.09	242.841	239.817	236.356	246.687	92.675	98.122	99.264	177.396	190.522	174.073	252.805	273.546	260.728
LOC116208886	FBA1	1273.52	1324.9	1305.31	525.202	498.244	533.8	168.173	168.915	157.747	613.227	740.702	718.422	722.118	909.346	755.425	124.014	142.269	134.777
LOC116197401	SS	187.803	229.686	237.589	40.212	39.386	46.677	17.723	17.801	18.607	105.529	139.557	142.401	92.786	124.145	94.781	6.872	8.116	7.32
LOC116193209	SWEET16	0.236	0.112	0	1.04	0.912	1.534	4.754	4.404	7.704	1.267	1.32	2.296	0.169	0.479	0.811	5.847	4.335	4.974
Note: S3, S5, and S6 correspond to 90, 120, and 135 days after flowering (DAF), respectively.Sv:Sharp Velvet pomegranate

## Sheet: Table S8
Table S8. GO Terms of 11 DEGs
GO ID (level1)	GO Term (level1)	GO ID (level2)	GO Term (level2)	Gene Number	Gene List
GO:0003674	Molecular Function	GO:0003824	catalytic activity	6	ncbi_116194077(ICL),ncbi_116197013(ME1),ncbi_116197401(SS),ncbi_116208886(FBA1),ncbi_116209682(PDC4),ncbi_116212354(ADH1)
GO:0003674	Molecular Function	GO:0005215	transporter activity	3	ncbi_116193209(SWEET16),ncbi_116202008(GABP1),ncbi_116202067(GABP1)
GO:0003674	Molecular Function	GO:0005488	binding	4	ncbi_116197013(ME1),ncbi_116209682(PDC4),ncbi_116212354(ADH1)
GO:0005575	Cellular Component	GO:0005623	cell	5	ncbi_116193209(SWEET16),ncbi_116197013(ME1),ncbi_116202008(GABP1),ncbi_116202067(GABP1),ncbi_116209682(PDC4)
GO:0005575	Cellular Component	GO:0016020	membrane	3	ncbi_116193209(SWEET16),ncbi_116202008(GABP1),ncbi_116202067(GABP1)
GO:0005575	Cellular Component	GO:0032991	macromolecular complex	1	ncbi_116209682(PDC4)
GO:0005575	Cellular Component	GO:0043226	organelle	2	ncbi_116193209(SWEET16),ncbi_116197013(ME1)
GO:0005575	Cellular Component	GO:0044422	organelle part	1	ncbi_116193209(SWEET16)
GO:0005575	Cellular Component	GO:0044425	membrane part	3	ncbi_116193209(SWEET16),ncbi_116202008(GABP1),ncbi_116202067(GABP1)
GO:0005575	Cellular Component	GO:0044464	cell part	5	ncbi_116193209(SWEET16),ncbi_116197013(ME1),ncbi_116202008(GABP1),ncbi_116202067(GABP1),ncbi_116209682(PDC4)
GO:0008150	Biological Process	GO:0008152	metabolic process	7	ncbi_116194077(ICL),ncbi_116197013(ME1),ncbi_116197401(SS),ncbi_116208886(FBA1),ncbi_116209682(PDC4),ncbi_116212354(ADH1)
GO:0008150	Biological Process	GO:0009987	cellular process	10	ncbi_116193209(SWEET16),ncbi_116194077(ICL),ncbi_116197013(ME1),ncbi_116197401(SS),ncbi_116202008(GABP1),ncbi_116202067(GABP1),ncbi_116208886(FBA1),ncbi_116209682(PDC4),ncbi_116212354(ADH1)
GO:0008150	Biological Process	GO:0044699	single-organism process	9	ncbi_116193209(SWEET16),ncbi_116194077(ICL),ncbi_116197013(ME1),ncbi_116197401(SS),ncbi_116202008(GABP1),ncbi_116202067(GABP1),ncbi_116208886(FBA1),ncbi_116209682(PDC4),ncbi_116212354(ADH1)
GO:0008150	Biological Process	GO:0050896	response to stimulus	2	ncbi_116209682(PDC4),ncbi_116212354(ADH1)
GO:0008150	Biological Process	GO:0051179	localization	4	ncbi_116193209(SWEET16),ncbi_116202008(GABP1),ncbi_116202067(GABP1),ncbi_116212354(ADH1)
GO:0008150	Biological Process	GO:0065007	biological regulation	2	ncbi_116209682(PDC4)
GO:0008150	Biological Process	GO:0071840	cellular component organization or biogenesis	1	ncbi_116197013(ME1)
GO:0008150	Biological Process	GO:0098754	detoxification	1	ncbi_116212354(ADH1)

## Sheet: Table S9
Table S9. KEGG of 11 DEGs
KEGG_A_class	KEGG_B_class	Pathway	Gene number (6)	All (5073)	Pvalue	Qvalue	Pathway ID	Genes	K_IDs	Pathway
Metabolism	Carbohydrate metabolism	Glycolysis / Gluconeogenesis	3	124	0.000270192	0.00378268	ko00010	ncbi_116208886(FBA1);ncbi_116209682(PDC4);ncbi_116212354(ADH1)	K01623+K01568+K18857	Glycolysis / Gluconeogenesis
Metabolism	Global and overview maps	Carbon metabolism	3	264	0.00247848	0.0119707	ko01200	ncbi_116194077(ICL);ncbi_116197013(ME1);ncbi_116208886(FBA1)	K01637+K00029+K01623	Carbon metabolism
Metabolism	Energy metabolism	Carbon fixation by Calvin cycle	2	68	0.00256515	0.0119707	ko00710	ncbi_116197013(ME1);ncbi_116208886(FBA1)	K00029+K01623	Carbon fixation by Calvin cycle
Metabolism	Global and overview maps	Biosynthesis of secondary metabolites	5	1295	0.00509492	0.0178322	ko01110	ncbi_116194077(ICL);ncbi_116197401(SS);ncbi_116208886(FBA1);ncbi_116209682(PDC4);ncbi_116212354(ADH1)	K01637+K00695+K01623+K01568+K18857	Biosynthesis of secondary metabolites
Metabolism	Global and overview maps	Metabolic pathways	6	2336	0.00950039	0.0266011	ko01100	ncbi_116194077(ICL);ncbi_116197013(ME1);ncbi_116197401(SS);ncbi_116208886(FBA1);ncbi_116209682(PDC4);ncbi_116212354(ADH1)	K01637+K00029+K00695+K01623+K01568+K18857	Metabolic pathways
Metabolism	Amino acid metabolism	Tyrosine metabolism	1	52	0.0599762	0.0980641	ko00350	ncbi_116212354(ADH1)	K18857	Tyrosine metabolism
Metabolism	Carbohydrate metabolism	Pentose phosphate pathway	1	54	0.0622217	0.0980641	ko00030	ncbi_116208886(FBA1)	K01623	Pentose phosphate pathway
Metabolism	Lipid metabolism	Fatty acid degradation	1	54	0.0622217	0.0980641	ko00071	ncbi_116212354(ADH1)	K18857	Fatty acid degradation
Metabolism	Lipid metabolism	alpha-Linolenic acid metabolism	1	56	0.0644627	0.0980641	ko00592	ncbi_116212354(ADH1)	K18857	alpha-Linolenic acid metabolism
Metabolism	Carbohydrate metabolism	Fructose and mannose metabolism	1	61	0.0700458	0.0980641	ko00051	ncbi_116208886(FBA1)	K01623	Fructose and mannose metabolism
Metabolism	Carbohydrate metabolism	Glyoxylate and dicarboxylate metabolism	1	79	0.0899155	0.114438	ko00630	ncbi_116194077(ICL)	K01637	Glyoxylate and dicarboxylate metabolism
Metabolism	Carbohydrate metabolism	Pyruvate metabolism	1	89	0.100801	0.117601	ko00620	ncbi_116197013(ME1)	K00029	Pyruvate metabolism
Metabolism	Carbohydrate metabolism	Starch and sucrose metabolism	1	134	0.14845	0.159869	ko00500	ncbi_116197401(SS)	K00695	Starch and sucrose metabolism
Metabolism	Global and overview maps	Biosynthesis of amino acids	1	232	0.244978	0.244978	ko01230	ncbi_116208886(FBA1)	K01623	Biosynthesis of amino acids

## Sheet: Table S10
Table S10. Information of screened 6TFs in green module
id	MM	GS-citrate	Symbol	Azadi-S3-1_tpm	Azadi-S3-2_tpm	Azadi-S3-3_tpm	Azadi-S5-1_tpm	Azadi-S5-2_tpm	Azadi-S5-3_tpm	Azadi-S6-1_tpm	Azadi-S6-2_tpm	Azadi-S6-3_tpm	SV-S3-1_tpm	SV-S3-2_tpm	SV-S3-3_tpm	SV-S5-1_tpm	SV-S5-2_tpm	SV-S5-3_tpm	SV-S6-1_tpm	SV-S6-2_tpm	SV-S6-3_tpm	Description	KEGG_A_class	KEGG_B_class	Pathway	K_ID	GO Component	GO Function	GO Process
ncbi_116210627	0.958318	0.781498	bHLH42	7.634	9.44	8.842	7.141	6.769	7.209	3.757	5.021	3.994	10.754	10.545	11.454	11.838	12.067	10.927	9.624	9.187	9.56	XP_031400434.1 transcription factor bHLH42-like [Punica granatum]	-	-	-	-	-	GO:0008879//glucose-1-phosphate thymidylyltransferase activity;GO:0046983//protein dimerization activity	GO:0006357//regulation of transcription from RNA polymerase II promoter;GO:0009243//O antigen biosynthetic process;GO:0019305//dTDP-rhamnose biosynthetic process
ncbi_116215524	0.870118	0.753191	ERF4	33.901	31.967	32.167	28.548	26.172	23.272	17	21.509	20.618	45.754	50.895	39.975	48.983	43.792	46.099	52.56	51.071	50.256	XP_031407126.1 ethylene-responsive transcription factor 4 [Punica granatum]	-	-	-	-	-	GO:0003700//transcription factor activity, sequence-specific DNA binding	GO:0006355//regulation of transcription, DNA-templated
ncbi_116215516	0.97308	0.731128	ERF062	16.249	13.894	13.39	21.847	24.505	26.927	34.202	33.413	45.821	5.768	6.496	5.696	9.465	12.177	10.806	11.062	14.657	14.03	XP_031407120.1 ethylene-responsive transcription factor ERF062-like [Punica granatum]	-	-	-	-	GO:0005575//cellular_component;GO:0005622//intracellular;GO:0005623//cell;GO:0005634//nucleus;GO:0043226//organelle;GO:0043227//membrane-bounded organelle;GO:0043229//intracellular organelle;GO:0043231//intracellular membrane-bounded organelle;GO:0044424//intracellular part;GO:0044464//cell part	GO:0003674//molecular_function;GO:0003676//nucleic acid binding;GO:0003677//DNA binding;GO:0003700//transcription factor activity, sequence-specific DNA binding;GO:0005488//binding;GO:0097159//organic cyclic compound binding;GO:1901363//heterocyclic compound binding	GO:0000160//phosphorelay signal transduction system;GO:0006139//nucleobase-containing compound metabolic process;GO:0006351//transcription, DNA-templated;GO:0006355//regulation of transcription, DNA-templated;GO:0006725//cellular aromatic compound metabolic process;GO:0006807//nitrogen compound metabolic process;GO:0007154//cell communication;GO:0007165//signal transduction;GO:0008150//biological…
ncbi_116207082	0.932658	0.69999	WRKY6	1.68	1.283	1.048	1.913	1.935	1.98	3.451	4.112	3.023	0.359	0.195	0.763	0.902	0.622	0.615	1.048	0.298	0.235	XP_031395803.1 WRKY transcription factor 6-like isoform X1 [Punica granatum]	-	-	-	-	-	GO:0003700//transcription factor activity, sequence-specific DNA binding;GO:0043565//sequence-specific DNA binding	GO:0006355//regulation of transcription, DNA-templated;GO:0048309//endoplasmic reticulum inheritance;GO:0051028//mRNA transport
ncbi_116215372	0.955759	0.721279	WRKY23	47.319	50.428	45.897	71.58	67.775	76.919	95.272	85.738	100.435	29.65	29.789	35.169	42.942	54.695	48.048	38.384	47.548	47.483	XP_031406914.1 WRKY transcription factor 23-like [Punica granatum]	-	-	-	-	GO:0005634//nucleus;GO:0016020//membrane;GO:0016021//integral component of membrane;GO:0032040//small-subunit processome	GO:0003677//DNA binding;GO:0003700//transcription factor activity, sequence-specific DNA binding;GO:0005219//ryanodine-sensitive calcium-release channel activity;GO:0008017//microtubule binding;GO:0043565//sequence-specific DNA binding;GO:0046872//metal ion binding;GO:0046873//metal ion transmembrane transporter activity	GO:0006270//DNA replication initiation;GO:0006355//regulation of transcription, DNA-templated;GO:0006367//transcription initiation from RNA polymerase II promoter;GO:0006874//cellular calcium ion homeostasis;GO:0030001//metal ion transport;GO:0032968//positive regulation of transcription elongation from RNA polymerase II promoter;GO:0046600//negative regulation of centriole replication;GO:0055085…
ncbi_116202324	0.805179	0.679848	WRKY28	1.999	1.145	1.393	2.414	2.414	1.816	0.682	0.806	0.417	3.424	2.817	2.266	3.831	3.707	3.464	2.752	1.89	3.574	XP_031389706.1 WRKY transcription factor 71-like [Punica granatum]	-	-	-	-	GO:0005575//cellular_component;GO:0005622//intracellular;GO:0005623//cell;GO:0005634//nucleus;GO:0043226//organelle;GO:0043227//membrane-bounded organelle;GO:0043229//intracellular organelle;GO:0043231//intracellular membrane-bounded organelle;GO:0044424//intracellular part;GO:0044464//cell part	GO:0003674//molecular_function;GO:0003676//nucleic acid binding;GO:0003677//DNA binding;GO:0003700//transcription factor activity, sequence-specific DNA binding;GO:0005488//binding;GO:0043565//sequence-specific DNA binding;GO:0097159//organic cyclic compound binding;GO:1901363//heterocyclic compound binding	GO:0006139//nucleobase-containing compound metabolic process;GO:0006351//transcription, DNA-templated;GO:0006355//regulation of transcription, DNA-templated;GO:0006725//cellular aromatic compound metabolic process;GO:0006807//nitrogen compound metabolic process;GO:0008150//biological_process;GO:0008152//metabolic process;GO:0009058//biosynthetic process;GO:0009059//macromolecule biosynthetic proc…
Note: S3, S5, and S6 correspond to 90, 120, and 135 days after flowering (DAF), respectively. Sv:Sharp Velvet pomegranate. MM: module membership GS: gene significance
